# Supplementary material for: Electrochemical Sensing of Doxorubicin in Breast Cancer Cells Based on Membrane-Permeation Strategy
Source: Molecules. 2026 Mar 11;31(6):931. doi: 10.3390/molecules31060931 (PMC13029333; doi:10.3390/molecules31060931)
Supplement: Supplementary file 1 [file molecules-31-00931-s001.zip]

Archive with 1 entries (1 files):
- molecules-4150439-supplementary.pdf
